# Supplementary material for: An FPGA-based analysis of trade-offs in the presence of ill-conditioning and different precision levels in computations
Source: PLoS One. 2020 Jun 19;15(6):e0234293. doi: 10.1371/journal.pone.0234293 (PMC7304599; doi:10.1371/journal.pone.0234293)
Supplement: S1 Data — (XLSX) [file pone.0234293.s002.xlsx]

## Sheet: LUT, LUTRAM, FF, DSP, IOB, T, TP, DP
	Spartan-7	Artix-7	Kintex-7	Virtex-7
	xc7a200tffg1156-1	xc7k325tfbg900-1	xc7s100fgga676-1	xc7vx1140tflg1930-1
LUT
Available	64000	133800	203800	712000
HP	1044	1045	1031	1030
SP	3476	3478	3456	3456
DP	N.A.	N.A.	N.A.	13381
EP	N.A.	N.A.	N.A.	19168
LUTRAM
Available	17600	46200	64000	283200
HP	2	2	2	2
SP	2	2	2	2
DP	N.A.	N.A.	N.A.	2
EP	N.A.	N.A.	N.A.	2
FF
Available	128000	267600	407600	1424000
HP	214	214	214	214
SP	308	308	308	308
DP	N.A.	N.A.	N.A.	628
EP	N.A.	N.A.	N.A.	746
DSP
Available	160	740	840	3360
HP	4	4	4	4
SP	6	6	6	6
DP	N.A.	N.A.	N.A.	22
EP	N.A.	N.A.	N.A.	34
IOB
Available	400	500	500	1100
HP	131	131	131	131
SP	259	259	259	259
DP	N.A.	N.A.	N.A.	515
EP	N.A.	N.A.	N.A.	635
Time (ns) - Critical path
HP	28.2	27.346	17.33	17.275
SP	66.976	64.204	40.63	40.231
DP	N.A.	N.A.	N.A.	126.047
EP	N.A.	N.A.	N.A.	176.846
Total Power Consumption (W)
HP	0.184	0.219	0.246	0.677
SP	0.29	0.329	0.361	0.793
DP	N.A.	N.A.	N.A.	1.206
EP	N.A.	N.A.	N.A.	1.426
Dynamic Power Consumption (W)
HP	0.087	0.088	0.087	0.087
SP	0.193	0.198	0.202	0.203
DP	N.A.	N.A.	N.A.	0.611
EP	N.A.	N.A.	N.A.	0.827

## Sheet: Throughput, Efficiency
	Spartan-7	Artix-7	Kintex-7	Virtex-7
Device	xc7s100fgga676-1	xc7a200tffg1156-1	xc7k325tfbg900-1	xc7vx1140tflg1930-1
Throughput (Mbps)
HP	378.25	390.06	615.5	617.46
SP	159.26	166.14	262.53	265.14
DP	N.A.	N.A.	N.A.	84.62
EP	N.A.	N.A.	N.A.	60.32
Efficiency (Mbps/LUT)
HP	0.362	0.373	0.597	0.599
SP	0.046	0.048	0.076	0.077
DP	N.A.	N.A.	N.A.	0.006
EP	N.A.	N.A.	N.A.	0.003
Efficiency (Mbps/FF)
HP	1.768	1.823	2.876	2.885
SP	0.517	0.539	0.852	0.861
DP	N.A.	N.A.	N.A.	0.135
EP	N.A.	N.A.	N.A.	0.081
